# Supplementary material for: JUN upregulation drives aberrant transposable element mobilization, associated innate immune response, and impaired neurogenesis in Alzheimer’s disease
Source: Nat Commun. 2023 Dec 4;14:8021. doi: 10.1038/s41467-023-43728-8 (PMC10696058; doi:10.1038/s41467-023-43728-8)
Supplement: Supplementary file 4 — Source Data [file 41467_2023_43728_MOESM4_ESM.zip › Source Data1.xlsx]

## Sheet: Figure 1b
	CTRL								FAD
nestin	1.69957	0.65478	1.46899	0.460519	3.8099	0.620607	1.31876	0.425994	0.142126	0.118232	0.131205	0.0696341	0.143451	0.110973	0.133378	0.0870635
TBr2	5.45658	0.204135	2.97941	0.216075	9.28369	0.19596	3.08478	0.248494	12.4593	17.8311	7.55557	12.5834	12.2532	15.0071	9.11175	8.896
FOXG1	3.37053	0.3313	3.31146	0.130946	17.8541	0.689004	3.30872	0.0507395	14.6773	18.6834	6.81769	7.92882	19.6733	18.1891	9.10384	9.86109
PROX1	0.585462	1.41571	0.636232	0.489677	4.72273	1.69802	0.812298	0.5945	0.0251324	0.0470003	0.00392923	0.0240072	0.013294	0.0261802	0.0115475	0.0297119
DCX	1.36002	0.895764	1.46462	0.39802	6.03913	0.596524	1.07505	0.363582	1.116	0.660579	0.263681	0.37725	0.375527	0.705673	0.357171	0.12627

## Sheet: Figure 1d
CTRL TBR2	FAD TBR2	DCX CTRL	DCX FAD	NESTIN CTRL	Nestiin FAD
73.3333	73.2143	95.8333	52.381	95.6522	36.1111
58.8235	87.3239	78.2609	50	89.4737	26.5625
33.3333	71.875	88	47.619	73.0769	12.5
88.8889	88.2353	62.069	41.0714	71.875	11.3208
75	86	88.8889	35.2941	72.7273	36.9863
60	83.871	82.6104	45.2731	95.6522	24.1935
76.9231	80.597	82.3759	52.381	87.5	13.8462
73.3333	86.1111	80.6605	43.8365	74.0741	9.61538
37.5	74.5455	84.4846	47.9048	70	30.1111
85.7143	77.193	83.9375	41.0714	96.8465	24.5625
66.6667	76.0563	74.3173	36.8965	88.7895	10.5
70	68.4932	82.3239	45.6355	76.4739	13.3288
66.6667	78.3784	81.8757	40.1043	76.785	33.9813
72.7273	84.4828	78.2356	34.6458	79.7579	25.1935
77.2727	78.3333	81.8437	43.6483	82.7394	16.7825
54.5455	77.2727	73.7458	44.2109	81.1146	20.8649
66.6667	92.7536	80	45.9625	86.6667	23.0743
73.4694	93.6508	83.3898	43.8585	77.3567	21.6236
47.4576	87.7551
71.4286	84.4828
57.7778	85.9375
55.3191	84.3137
59.0909	84.4828
70	87.5
65.9574	87.234
62.2642	88.8889
71.7391	85
55.1724	88.2353
66.6667	88.3117
64.1026
86.6667

## Sheet: Figure 1d avarage
CTRL TBR2	FAD TBR2	DCX CTRL	DCX FAD	NESTIN CTRL	Nestiin FAD
66.285	80.8966	82.6104	45.2731	80.561	24.6124
64.9998	82.1659	81.35	44.418	82.2807	16.994
66.8511	86.7458	79.8484	41.649	80.7367	23.5867

## Sheet: Figure 3a
	Up	Down
CTRLvsFAD	975	2406

## Sheet: Figure 3b
	DE genes	not DE GEnes
CTRLvsFAD	512	2870

## Sheet: Figure 3c
enhancher	490
promoter	22

## Sheet: Figure 3f and Suppl Figure 7e
	LTR	SINE	LINE	DNA	SVA
Genome	16.07	39.36	33.41	10.84	0.297
CtrvsFAD_DA_TEs	34.1684	21.7118	32.5678	11.343	0
CtrvsSAD_DA_TEs	46.2336	30.1075	18.2795	5.3763	0

## Sheet: Figure 3g
	CTRLvsFAD
ERVL	331
ERVK	16
ERV1	114
Gypsy	23
Other	7

## Sheet: Figure 4b and 5b
S9.6 CTRL	S9.6 FAD	STING CTRL	STING FAD
84.776	37.614	60.264	838.274
53.547	19.103	54.062	310.559
13.48	631.933	22.852	444.811
2.271	719.259	17.567	22.424
20.335	232.674	8.128	441.269
14.149	235.07	10.873	89.488
23.368	94.104	18.063	78.208
3.017	114.367	24.813	21.385
23.39	163.178	15.423	70.669
2.467	344.173	13.38	376.222
18.477	57.563	211.36	181.312
35.372	12.634	30.977	123.33
9.441	145.168	42.076	264.284
75.099	175.163	173.928	148.71
19.056	49.265	45.386	222.898
0.499	21.835	68.392	54.314
38.88	68.732	46.491	158.924
51.154	235.285	12.237	125.287
3.153	185.5	29.034	73.066
4.705	48.275	76.498	20.801
98.403	113.447	114.32	20.731
16.765	506.798	102.917	202.46
108.988	75.003	39.832	317.611
0.983	423.469	208.764	263.074
1.124	474.664	108.302	619.659
2.563	239.637	71.611	90.524
28.421	92.933	42.067	211.914
0.686	167.079	20.817	66.518
5.438	86.096	19.71	75.965
28.713	143.804	25.595	585.62
12.7	181.838	139.325	199.127
1.645	101.704	20.71	224.501
44.944	130.517	46.306	94.686
14.251	159.512	50.043	227.059
16.835	90.402	102.047	139.96
0.645	49.224	22.169	83.567
88.721	71.073	6.756	82.311
0.269	307.555	80.619	28.649
0.942	243.018	56.885	165.595
2.813	137.505	17.22	54.941
55.55	71.679	26.587	45.371
12.438	106.628	56.728	432.217
84.292	23.354	5.785	907.561
19.994	3.162	80.167	260.631
-0.787	44.695	44.65	230.365
4.75	64.726	33.263	160.196
1.388	91.174	45.168	307.209
19.558	347.544	16.462	218.293
2.262	212.007	6.913	80.222
13.058	246.057	11.373	144.538
1.978	73.26	2.268	39.814
55.922	88.493	14.901	138.723
96.637	85.541	57.282	225.143
84.458	103.694	51.164	98.884
2.455	316.16	209.845	566.487
19.433	115.197	4.041	187.229
13.219	123.896	18.652	144.314
4.458	801.155	47.676	237.506
41.839	214.696	77.262	157.393
31.763	207.176	54.254	441.859
22.114	95.844	12.116	81.828
1.872	81.218	99.499	162.385
65.843	280.334	65.626	246.781
56.17	529.739	3.471	106.859
9.465	93.852	8.75	110.805
34.711	133.526	9.344	147.445
41.527	229.089	11.452	399.951
14.001	188.966	45.732	99.833
2.967	209.817	17.375	237.705
34.641	284.99	30.48	377.778
7.665	84.962	32.876	211.943
5.076	43.051	20.34	709.98
31.302	97.421	47.35	25.136
30.244	317.293	19.744	632.788
21.521	85.838	23.793	95.407
4.074	62.975	8.138	290.652
53.528	91.531	75.556	478.736
40.275	67.171	56.401	56.854
2.834	199.421	51.068	103.134
10.957	6.03	68.559	147.249
2.894	595.018	37.816	78.304
2.706	884.478	30.395	328.364
28.613	900.027	54.921	452.258
16.204	64.612	6.628	156.81
32.689	47.981	109.49	68.721
3.419	52.39	79.08	54.553
11.702	296.902	44.274	169.322
19.217	93.241	65.69	92.549
3.085	81.597	55.024	432.587
10.826	60.279	32.217	35.726
5.689	189.854	67.247	194.154
0.13	96.939	15.956	496.984
-0.209	56.262	18.525	353.836
11.532	114.226	51.057	136.408
16.424	83.892	33.999	66.248
1.991	73.348	3.94	854.148
18.562	222.544	20.105	130.216
1.806	18.678	30.128	201.955
34.936	45.632	35.383	210.093
19.384	38.898	14.045	231.547
15.652	51.793	19.125	131.697
21.377	75.915	51.501	32.735
3.682	25.581	8.051	191.206
18.399	38.628	19.374	64.288
44.63	30.573	22.815	32.881
54.015	175.076	35.063	186.303
53.364	44.257	35.855	73.662
1.152	13.838	44.049	70.503
17.678	126.491	102.805	267.851
8.091	30.874	148.675	295.634
0.502	30.63	31.542	162.444
20.053	65.42	7.908	173.97
0.843	49.118	31.275	223.069
1.613	2.984	19.281	356.845
11.829		12.966	118.228
3.382		7.618	118.869
6.305		83.524	35.1
9.517		22.674	645.029
8.015		8.14	120.473
11.089		6.597	111.905
0.786		1.473	56.021
20.511		188.791	178.523
96.19		86.065	286.532
8.48		97.017	96.791
2.34		26.912	373.281
11.539		1.6	66.116
31.598		5.116
32.728		9.161
126.758		152.496
0.656		6.685
24.406		14.544
16.534		19.255
9.641		18.068
4.355		25.195
54.58		96.562
21.36		46.577
5.557		22.99
0.777		96.19
69.93		17.854
13.585		30.048
83.123		27.651
15.634		38.202
55.137		2.296
3.12		99.231
5.735		62.226
9.098		20.909
0.089		15.032
19.252		5.901
35.257		84.614
20.22		5.355
5.64		24.253
2.967		66.948
0.512		89.111
49.029		2.716
96.034		104.493
29.589		27.41
14.755		55.898
8.539		1.477
0.565		5.99
2.176		7.541
12.785		18.659
1.629		70.713
-0.011		77.853
14.939		96.049
26.102		35.238
2.094		6.937
1.721		169.246
35.054		16.047
0.249		2.322
10.84		63.461
47.927		41.328
39.093		16.293
35.109		101.172
7.284		11.695
2.129		3.723
6.563		29.768
20.84		24.016
81.543		17.049
1.506		11.861
31.896		25.236
0.243		18.073
1.936		1.478
79.741		39.847
17.318		49.481
8.525		69.186
19.484		31.458
8.3		33.092
23.229		12.146
9.6		17.976
65.396		42.641
10.449		58.274
		21.427
		25.741
		27.257
		49.547
		27.929
		85.244
		67.486
		44.668
		14.857
		9.039
		15.837
		75.844
		61.458
		5.402
		25.797
		31.824
		49.278
		52.056
		18.942
		39.996
		23.335
		44.272
		24.27
		7.886
		19.239
		26.484
		27.768
		14.695
		112.889
		79.097
		19.811
		60.921
		17.753
		74.539
		17.883
		71.176
		7.457
		6.476
		22.333
		33.965
		43.194

## Sheet: Figure 4b and 5b avarage
S9.6 CTRL	S9.6 FAD	STING CTRL	STING FAD
25.8251	181.03	50.6222	195.518
17.3586	202.157	41.3056	248.923
22.9608	78.8228	37.4623	200.014

[truncated: 32 more sheets: Figure 4d, Figure 5d, Figure 6b, Figure 7a, Supplementary Figure 1a, Suppl. Figure 1a avarage, Supplementary Figure 1b, Supplemenatry Figure1b avarage, Supplementary Figure 1b bottom , Suppl Figure 1b bottom avarage , Supplementary Figure 2b, Supplementary Figure 2b avarage, Supplementary Figure 3b, Supplementary Figure 3b avarage, Supplementary Figure 4a, Supplemntary Figure 4b, Supplementary Figure 4c, Supplementary Figure 4c avarage, Supplementary Figure 4d, Supplementary Figure 4e …]
